# Supplementary material for: Malva sylvestris Flower Extract Exhibits Antineoplastic Potential Against Human Colon Cancer Cell Lines and Induces CDK2 Transcript Instability via Plant miR160-5p
Source: Nutrients. 2026 Feb 2;18(3):495. doi: 10.3390/nu18030495 (PMC12899310; doi:10.3390/nu18030495)
Supplement: Supplementary file 1 [file nutrients-18-00495-s001.zip]

Archive with 1 entries (1 files):
- nutrients-4092699-supplementary.pdf
